# Supplementary material for: 30-Month Pot Experiment: Biochar Alters Soil Potassium Forms, Soil Properties and Soil Fungal Diversity and Composition in Acidic Soil of Southern China
Source: Plants (Basel). 2022 Dec 9;11(24):3442. doi: 10.3390/plants11243442 (PMC9783735; doi:10.3390/plants11243442)
Supplement: Supplementary file 1 [file plants-11-03442-s001.zip]

Archive with 1 entries (1 files):
- plants-2046177-supplementary.pdf
